# Supplementary material for: Tenebrio molitor Could Be an Efficient Pre-Treatment Bioagent for Polystyrene Initial Deterioration and Further Application of Pleurotus eryngii and Trametes versicolor in Microplastic Biodegradation
Source: Polymers (Basel). 2025 Jun 26;17(13):1772. doi: 10.3390/polym17131772 (PMC12251591; doi:10.3390/polym17131772)
Supplement: Supplementary file 1 [file polymers-17-01772-s001.zip]

Archive with 1 entries (1 files):
- polymers-3702472-supplementary.pdf
